# Supplementary material for: Detection and analysis of long noncoding RNA expression profiles related to epithelial–mesenchymal transition in keloids
Source: Biomed Eng Online. 2022 Jan 11;21:2. doi: 10.1186/s12938-022-00976-x (PMC8751032; doi:10.1186/s12938-022-00976-x)
Supplement: Supplementary file 1 — Additional file 1. Predicted regulation of 100 pairs of lncRNA–mRNA. [file 12938_2022_976_MOESM1_ESM.xlsx]

## Sheet: test_vs_control
# comparison: test_vs_control_x000D_ _x000D_ # Column A~M: the expression data and annotation of LncRNA_x000D_ # Column N~Q: the relationship of LncRNA and cooresponding coding gene_x000D_ # Column R~AC: the expression data and annotation of Coding gene_x000D_ _x000D_ Note1: statistically significant LncRNAs are labeled in red font, while the statistically significant coding genes are labeled in …
LncRNA information													Relationship				Potential target gene information
seqname	probeID	GeneSymbol	P-value	Fold change	Regulation	group-test(raw)	group-control(raw)	group-test(normalized)	group-control(normalized)	source	RNAlength	Coordinates	PotentialMechanism	GenomicRelationship	Distance	Binding miRNA	symbol	Accession	probeID	probetype	P-value	Fold change	Regulation	group-test(raw)	group-control(raw)	group-test(normalized)	group-control(normalized)	coordinates
ENST00000539135	ASPWP0002024	RP11-264F23.3	0.00345272	2.52105	up	225.773	42.6818	7.31127	5.97725	gencode	555	chr12:4357930-4385350(-)	Neighboring	overlapping	0		CCND2	NM_001759	ASPWP0002227	coding_gene_probe	0.119022	2.01687	up	93.2727	25.303	5.93843	4.92632	chr12:4382901-4414522(+)
uc001gch.1	ASPWP0005704	AF268386	0.00504132	4.46427	up	2739.76	163.348	10.6024	8.44402	UCSC_knowngene	4462	chr1:162751900-162756362(+)	enhancer	upstream	1653		DDR2	NM_001014796	ASPWP0011133	coding_transcript_probe	0.347219	1.5321	down	130.818	83.5909	6.61313	7.22864	chr1:162602227-162750247(+)
uc001gch.1	ASPWP0005704	AF268386	0.00504132	4.46427	up	2739.76	163.348	10.6024	8.44402	UCSC_knowngene	4462	chr1:162751900-162756362(+)	Neighboring	upstream	1653		DDR2	NM_001014796	ASPWP0011133	coding_transcript_probe	0.347219	1.5321	down	130.818	83.5909	6.61313	7.22864	chr1:162602227-162750247(+)
TCONS_00002241	ASPWP0109273	XLOC_000587	0.00618839	3.6222	up	155.379	23.7727	6.6937	4.83683	LincRNAs identified by Cabili et al	750	chr1:225898089-225904316(+)	enhancer	upstream	57244		ENAH	NM_001008493	ASPWP0000061	coding_gene_probe	0.129062	3.13675	up	269.697	33.2424	7.12772	5.47844	chr1:225674533-225840845(-)
ENST00000567054	ASPWP0001474	MT1CP	0.023091	1.34467	up	98.9091	38	6.20045	5.7732	gencode	174	chr16:56682159-56683426(+)	Neighboring	downstream	2384		MT1B	NM_005947	ASPWP0003246	coding_gene_probe	0.845952	1.1985	up	772.242	196.697	8.4962	8.23498	chr16:56685810-56687116(+)
ENST00000567054	ASPWP0001474	MT1CP	0.023091	1.34467	up	98.9091	38	6.20045	5.7732	gencode	174	chr16:56682159-56683426(+)	enhancer	downstream	2384		MT1B	NM_005947	ASPWP0003246	coding_gene_probe	0.845952	1.1985	up	772.242	196.697	8.4962	8.23498	chr16:56685810-56687116(+)
TCONS_00014246	ASPWP0107107	XLOC_006329	0.0376186	1.78358	down	46.7424	43.0606	5.17005	6.00482	LincRNAs identified by Cabili et al	568	chr7:389823-390706(-)	enhancer	upstream	146190		PDGFA	NM_002607	ASPWP0011163	coding_transcript_probe	0.187326	1.23702	down	39.6061	32.2879	5.13278	5.43965	chr7:536896-559481(-)
ENST00000543206	ASPWP0228645	RP11-320N7.2	0.0511747	1.29939	down	42.2424	33.7121	5.17706	5.5549	gencode	542	chr12:4130142-4135824(+)	enhancer	downstream	247077		CCND2	NM_001759	ASPWP0002227	coding_gene_probe	0.119022	2.01687	up	93.2727	25.303	5.93843	4.92632	chr12:4382901-4414522(+)
ENST00000534518	ASPWP0089206	CTD-2589O24.1	0.0595504	1.69738	down	3161.8	1473.23	10.9201	11.6834	gencode	427	chr11:77024650-77025077(+)	enhancer	downstream	7982		PAK1	NM_002576	ASPWP0004103	coding_gene_probe	0.636566	1.13088	up	335.015	104.636	7.73883	7.56138	chr11:77033059-77185108(-)
ENST00000437232	ASPWP0006444	RP11-124N14.4	0.0757885	2.19588	up	129.515	29.1818	6.36481	5.23001	gencode	1351	chr10:17256237-17268897(-)	Neighboring	upstream	1360		VIM	NM_003380	ASPWP0006702	coding_gene_probe	0.00547028	2.42565	up	331.727	49.1212	7.50657	6.2282	chr10:17270257-17279592(+)
ENST00000437232	ASPWP0006444	RP11-124N14.4	0.0757885	2.19588	up	129.515	29.1818	6.36481	5.23001	gencode	1351	chr10:17256237-17268897(-)	Neighboring	upstream	1360		VIM	NM_003380	ASPWP0008726	coding_transcript_probe	0.0110033	4.43009	up	23362.1	1469	13.8853	11.738	chr10:17270257-17279592(+)
TCONS_00013806	ASPWP0242040	XLOC_006450	0.0802651	1.24235	down	43.1061	32.6515	5.16005	5.47312	LincRNAs identified by Cabili et al	274	chr7:54874361-54879543(-)	enhancer	upstream	207181		EGFR	NM_005228	ASPWP0009560	coding_transcript_probe	0.00382075	1.37763	up	92.7121	36.5606	6.14501	5.68282	chr7:55086724-55275031(+)
ENST00000416734	ASPWP0169425	RP11-3L10.3	0.0812123	1.41532	down	1377.44	422.333	9.59002	10.0912	gencode	428	chr7:121080887-121081315(-)	enhancer	downstream	44465		FAM3C	NM_014888	ASPWP0012158	coding_transcript_probe	0.145181	1.75527	up	1672.56	316.061	10.0857	9.27403	chr7:120988904-121036422(-)
ENST00000455840	ASPWP0139465	RP3-481F12.1	0.0892637	3.97678	down	494.439	577.485	8.52755	10.5191	gencode	151	chr20:55903601-55903752(+)	enhancer	upstream	61894		BMP7	NM_001719	ASPWP0004366	coding_gene_probe	0.228459	4.66216	down	56.8333	130.076	5.67832	7.89932	chr20:55743808-55841707(-)
ENST00000455840	ASPWP0139465	RP3-481F12.1	0.0892637	3.97678	down	494.439	577.485	8.52755	10.5191	gencode	151	chr20:55903601-55903752(+)	enhancer	upstream	61894		BMP7	NM_001719	ASPWP0010680	coding_transcript_probe	0.707345	1.1667	down	564.576	151.621	8.07855	8.30098	chr20:55743808-55841707(-)
ENST00000441945	ASPWP0101399	ATP5C1P1	0.0941583	1.9018	down	848.591	463.03	9.2322	10.1596	gencode	896	chr14:54457817-54458713(-)	enhancer	downstream	34263		BMP4	NM_001202	ASPWP0012557	coding_transcript_probe	0.264295	1.51127	down	101.076	71.9545	6.3519	6.94766	chr14:54416454-54423554(-)
ENST00000429424	ASPWP0134028	AC016700.4	0.0974339	1.38203	up	60.6364	27.303	5.55399	5.0872	gencode	312	chr2:70329682-70329994(+)	enhancer	upstream	13348		PCBP1	NM_006196	ASPWP0004151	coding_gene_probe	0.23508	1.89029	up	14394.3	1868.94	12.8638	11.9452	chr2:70314584-70316334(+)
ENST00000441321	ASPWP0130861	AC016691.2	0.100693	1.71474	up	5085.05	681.47	11.4701	10.6921	gencode	413	chr2:120750774-120751187(-)	enhancer	upstream	19416		EPB41L5	NM_020909	ASPWP0010625	coding_transcript_probe	0.292321	1.61139	down	119.091	83.2727	6.51455	7.20286	chr2:120770603-120936697(+)
uc001lvl.2	ASPWP0000339	IGF2-AS1	0.101777	1.43597	down	76.6364	54	5.88789	6.40991	UCSC_knowngene	1941	chr11:2161757-2169896(+)	Neighboring	upstream	1553		IGF2	NM_000612	ASPWP0006832	coding_gene_probe	0.790616	1.1396	up	95.0758	45.8939	6.21582	6.02728	chr11:2150346-2160204(-)
TCONS_00012176	ASPWP0104677	XLOC_005731	0.104006	2.29913	down	67.2879	72.0455	5.75674	6.95782	LincRNAs identified by Cabili et al	399	chr6:43834217-43836122(-)	enhancer	downstream	79994		VEGFA	NM_001171623	ASPWP0005701	coding_gene_probe	0.259382	1.39731	up	127.742	42.4242	6.43889	5.95623	chr6:43737945-43754223(+)
ENST00000436276	ASPWP0191128	RPS15AP5	0.104379	1.15721	up	9844.7	2847.64	12.6452	12.4345	gencode	388	chr10:123473120-123473508(+)	enhancer	upstream	115148		FGFR2	NM_000141	ASPWP0006674	coding_gene_probe	0.106869	1.25692	down	56.0909	36.7121	5.3569	5.6868	chr10:123237843-123357972(-)
ENST00000436276	ASPWP0191128	RPS15AP5	0.104379	1.15721	up	9844.7	2847.64	12.6452	12.4345	gencode	388	chr10:123473120-123473508(+)	enhancer	upstream	115148		FGFR2	NM_000141	ASPWP0011983	coding_transcript_probe	0.379271	1.4806	up	204.045	46.1667	6.72619	6.16	chr10:123237843-123357972(-)
ENST00000423212	ASPWP0003165	PTPN2P1	0.119493	1.39797	up	75.0455	29.9091	5.7677	5.28437	gencode	1072	chr1:178715817-178716889(-)	Neighboring	overlapping	0		RALGPS2	NM_152663	ASPWP0011162	coding_transcript_probe	0.619398	1.28884	down	1790.67	460.273	9.72656	10.0926	chr1:178694299-178889237(+)
NR_001447	ASPWP0003242	MT1L	0.123833	2.24012	up	572.348	82.9242	8.28575	7.12217	RefSeq	443	chr16:56651372-56652730(+)	enhancer	downstream	6854		MT1E	NM_175617	ASPWP0003243	coding_gene_probe	0.281415	2.31504	up	198.288	32.8636	6.66285	5.45181	chr16:56659584-56661024(+)
ENST00000429447	ASPWP0135041	AC012363.10	0.12722	1.73945	up	254.136	67.9091	7.63584	6.83721	gencode	288	chr2:120970919-120971207(+)	enhancer	upstream	34222		EPB41L5	NM_020909	ASPWP0010625	coding_transcript_probe	0.292321	1.61139	down	119.091	83.2727	6.51455	7.20286	chr2:120770603-120936697(+)
ENST00000468834	ASPWP0185600	RP11-462L8.2	0.138975	1.33398	up	3025.98	541.167	10.7812	10.3654	gencode	793	chr10:33346542-33347335(-)	enhancer	downstream	99249		ITGB1	NM_002211	ASPWP0006539	coding_gene_probe	0.0390711	3.43739	up	5393.64	426.091	11.7307	9.94937	chr10:33189245-33247293(-)
ENST00000561588	ASPWP0088837	RP11-211G23.2	0.153646	2.23157	down	157.288	158.636	6.88062	8.03868	gencode	371	chr11:69186230-69187279(+)	enhancer	downstream	268593		CCND1	NM_053056	ASPWP0009873	coding_transcript_probe	0.285869	1.69003	down	9648.67	5378.26	12.4813	13.2383	chr11:69455872-69469242(+)
ENST00000458314	ASPWP0004026	AC078883.3	0.154002	1.53982	down	127.758	84.0455	6.60056	7.22332	gencode	512	chr2:173328989-173330750(-)	Neighboring	overlapping	0		ITGA6	NM_000210	ASPWP0009023	coding_transcript_probe	0.348245	1.41582	up	63.9697	26.8788	5.55362	5.05198	chr2:173292313-173371181(+)
TCONS_00029901	ASPWP0095397	XLOC_014361	0.157827	2.68174	down	78.5	95.5758	5.89101	7.31418	LincRNAs identified by Cabili et al	203	chr22:36517579-36525898(-)	enhancer	downstream	280949		RBFOX2	NM_001031695	ASPWP0009226	coding_transcript_probe	0.325777	2.18311	down	1665.7	1029.18	10.0414	11.1678	chr22:36134782-36236630(-)
TCONS_00029901	ASPWP0095397	XLOC_014361	0.157827	2.68174	down	78.5	95.5758	5.89101	7.31418	LincRNAs identified by Cabili et al	203	chr22:36517579-36525898(-)	enhancer	downstream	280949		RBFOX2	NM_001031695	ASPWP0004522	coding_gene_probe	0.812723	1.10033	up	224.273	89.5152	7.39875	7.26082	chr22:36134782-36236630(-)
ENST00000485218	ASPWP0004956	RUVBL1-AS1	0.162342	3.07248	down	85.6818	118.197	6.07846	7.69787	gencode	588	chr3:127794652-127797899(+)	Neighboring	downstream	1900		RUVBL1	NM_003707	ASPWP0004782	coding_gene_probe	0.308123	1.54989	up	261.091	73.2727	7.44833	6.81617	chr3:127799799-127842671(-)
ENST00000407916	ASPWP0171081	RP4-791C19.1	0.166406	1.36242	up	72.1818	28.9091	5.68515	5.23897	gencode	4486	chr7:55001391-55005877(+)	enhancer	downstream	80847		EGFR	NM_005228	ASPWP0009560	coding_transcript_probe	0.00382075	1.37763	up	92.7121	36.5606	6.14501	5.68282	chr7:55086724-55275031(+)
ENST00000444653	ASPWP0167555	AC073072.6	0.166548	2.4049	down	72.5455	81.8182	5.80702	7.073	gencode	1130	chr7:22787293-22788423(-)	enhancer	downstream	15672		IL6	NM_000600	ASPWP0008871	coding_transcript_probe	0.084755	2.24496	down	616.561	285.924	8.14519	9.31189	chr7:22766765-22771621(+)
NR_033708	ASPWP0007680	TP73-AS1	0.169094	1.79513	down	104.288	82.7273	6.35151	7.19559	RefSeq	4077	chr1:3652547-3663937(-)	Neighboring	overlapping	0		TP73	NM_005427	ASPWP0001597	coding_gene_probe	0.916532	1.03395	down	404.045	128.152	7.96508	8.01325	chr1:3569128-3652765(+)
TCONS_00018594	ASPWP0003356	XLOC_008935	0.188693	2.26868	down	110.909	105.212	6.35066	7.53251	LincRNAs identified by Cabili et al	1573	chr10:105697903-105726769(-)	Neighboring	upstream	700		SLK	NM_014720	ASPWP0011495	coding_transcript_probe	0.327089	1.99939	down	50.3788	61.4242	5.4829	6.48246	chr10:105727469-105787342(+)
TCONS_00027152	ASPWP0196992	XLOC_013194	0.191029	2.5445	down	280.727	235.742	7.78181	9.12919	LincRNAs identified by Cabili et al	632	chr19:781006-782604(-)	enhancer	upstream	14787		PTBP1	NM_031991	ASPWP0003787	coding_gene_probe	0.212223	3.38697	up	1579.62	122.045	9.50003	7.74003	chr19:797391-812327(+)
TCONS_00027152	ASPWP0196992	XLOC_013194	0.191029	2.5445	down	280.727	235.742	7.78181	9.12919	LincRNAs identified by Cabili et al	632	chr19:781006-782604(-)	enhancer	upstream	14787		PTBP1	NM_031991	ASPWP0010455	coding_transcript_probe	0.604268	1.85218	down	2545.3	666.439	9.53919	10.4284	chr19:797391-812327(+)
ENST00000422040	ASPWP0005465	AC008781.7	0.191267	1.22103	down	34.3182	28.6515	4.92326	5.21135	gencode	622	chr5:140997980-141006048(+)	Neighboring	overlapping	0		HDAC3	NM_003883	ASPWP0005335	coding_gene_probe	0.497169	1.09151	down	52.2273	31.1818	5.24951	5.37583	chr5:141000442-141016423(-)
ENST00000422040	ASPWP0005465	AC008781.7	0.191267	1.22103	down	34.3182	28.6515	4.92326	5.21135	gencode	622	chr5:140997980-141006048(+)	Neighboring	overlapping	0		HDAC3	NM_003883	ASPWP0011008	coding_transcript_probe	0.542611	1.31117	down	3207.27	1268.64	11.148	11.5389	chr5:141000442-141016423(-)
ENST00000428148	ASPWP0120239	RP11-145A3.2	0.194143	2.65343	down	133.015	147.303	6.79118	8.19904	gencode	534	chr1:225898669-225923976(-)	enhancer	downstream	57824		ENAH	NM_001008493	ASPWP0000061	coding_gene_probe	0.129062	3.13675	up	269.697	33.2424	7.12772	5.47844	chr1:225674533-225840845(-)
TCONS_00028433	ASPWP0093460	XLOC_013785	0.194408	1.94363	down	67.6061	65.1667	5.81625	6.775	LincRNAs identified by Cabili et al	499	chr20:48642151-48647008(-)	enhancer	downstream	36731		SNAI1	NM_005985	ASPWP0004427	coding_gene_probe	0.0270684	5.31112	up	681.636	54.3182	8.83743	6.42841	chr20:48599512-48605420(+)
ENST00000569699	ASPWP0108268	CTD-2022H16.3	0.198364	3.50695	down	132.894	188.985	6.82528	8.63549	gencode	673	chr15:30336657-30337499(+)	enhancer	upstream	221951		TJP1	NM_003257	ASPWP0002786	coding_gene_probe	0.262546	2.05243	up	557.773	99.9394	8.35164	7.31431	chr15:29992356-30114706(-)
ENST00000569699	ASPWP0108268	CTD-2022H16.3	0.198364	3.50695	down	132.894	188.985	6.82528	8.63549	gencode	673	chr15:30336657-30337499(+)	enhancer	upstream	221951		TJP1	NM_003257	ASPWP0009484	coding_transcript_probe	0.941984	1.04519	down	158.591	65	6.5196	6.58337	chr15:29992356-30114706(-)
NR_024444	ASPWP0129909	LOC100133985	0.220447	1.32121	down	69.9848	48.9091	5.85092	6.25277	RefSeq	661	chr2:70351167-70352448(-)	enhancer	downstream	34833		PCBP1	NM_006196	ASPWP0004151	coding_gene_probe	0.23508	1.89029	up	14394.3	1868.94	12.8638	11.9452	chr2:70314584-70316334(+)
ENST00000426580	ASPWP0004435	RP4-813D12.3	0.229468	2.54707	down	46.5152	68.197	5.4002	6.74904	gencode	252	chr20:55841857-55855541(+)	Neighboring	upstream	150		BMP7	NM_001719	ASPWP0004366	coding_gene_probe	0.228459	4.66216	down	56.8333	130.076	5.67832	7.89932	chr20:55743808-55841707(-)
ENST00000426580	ASPWP0004435	RP4-813D12.3	0.229468	2.54707	down	46.5152	68.197	5.4002	6.74904	gencode	252	chr20:55841857-55855541(+)	Neighboring	upstream	150		BMP7	NM_001719	ASPWP0010680	coding_transcript_probe	0.707345	1.1667	down	564.576	151.621	8.07855	8.30098	chr20:55743808-55841707(-)
NR_027781	ASPWP0115495	MT1DP	0.250214	1.475	down	36.0152	35.0909	5.0416	5.60231	RefSeq	376	chr16:56677598-56678853(+)	enhancer	downstream	6957		MT1B	NM_005947	ASPWP0003246	coding_gene_probe	0.845952	1.1985	up	772.242	196.697	8.4962	8.23498	chr16:56685810-56687116(+)
ENST00000557989	ASPWP0006737	RP11-680F8.3	0.258391	1.38386	down	62.5455	47.4545	5.71859	6.18728	gencode	1451	chr15:30114833-30116284(+)	Neighboring	upstream	127		TJP1	NM_003257	ASPWP0002786	coding_gene_probe	0.262546	2.05243	up	557.773	99.9394	8.35164	7.31431	chr15:29992356-30114706(-)
ENST00000557989	ASPWP0006737	RP11-680F8.3	0.258391	1.38386	down	62.5455	47.4545	5.71859	6.18728	gencode	1451	chr15:30114833-30116284(+)	Neighboring	upstream	127		TJP1	NM_003257	ASPWP0009484	coding_transcript_probe	0.941984	1.04519	down	158.591	65	6.5196	6.58337	chr15:29992356-30114706(-)
ENST00000573934	ASPWP0115436	RP11-26L20.4	0.268789	1.41891	down	81.5758	59.9545	6.08488	6.58967	gencode	613	chr16:55366266-55366879(+)	ceRNA			hsa-miR-625-5p,hsa-miR-940,hsa-miR-1205,hsa-miR-3192,hsa-miR-4271,hsa-miR-1343,hsa-miR-4691-3p,hsa-miR-4722-5p,hsa-miR-4725-3p	ETS1	NM_005238	ASPWP0011555	coding_transcript_probe	0.00335828	2.34346	down	189.636	160.606	7.1097	8.33835	chr11:128328655-128392205(-)
ENST00000573934	ASPWP0115436	RP11-26L20.4	0.268789	1.41891	down	81.5758	59.9545	6.08488	6.58967	gencode	613	chr16:55366266-55366879(+)	ceRNA			hsa-miR-24-3p,hsa-miR-30c-2-3p,hsa-miR-30c-1-3p,hsa-miR-1301,hsa-miR-3192,hsa-miR-4314,hsa-miR-5047	MT1M	ENST00000379818	ASPWP0010233	coding_transcript_probe	0.0119056	1.3014	up	49.6818	24.7576	5.29463	4.91457	chr16:56666144-56667898(+)
ENST00000573934	ASPWP0115436	RP11-26L20.4	0.268789	1.41891	down	81.5758	59.9545	6.08488	6.58967	gencode	613	chr16:55366266-55366879(+)	ceRNA			hsa-miR-30c-2-3p,hsa-miR-30c-1-3p,hsa-miR-484,hsa-miR-3155a,hsa-miR-4717-5p,hsa-miR-4755-3p,hsa-miR-6512-3p	MCM6	NM_005915	ASPWP0010555	coding_transcript_probe	0.150297	1.74333	up	115.576	31.8788	6.22045	5.41861	chr2:136597195-136634047(-)
ENST00000573934	ASPWP0115436	RP11-26L20.4	0.268789	1.41891	down	81.5758	59.9545	6.08488	6.58967	gencode	613	chr16:55366266-55366879(+)	ceRNA			hsa-miR-30c-2-3p,hsa-miR-30c-1-3p,hsa-miR-513a-5p,hsa-miR-3192,hsa-miR-4314,hsa-miR-4761-5p	MT1F	NM_005949	ASPWP0012661	coding_transcript_probe	0.19853	2.10344	down	177.227	136.879	6.913	7.98575	chr16:56691854-56693215(+)
ENST00000573934	ASPWP0115436	RP11-26L20.4	0.268789	1.41891	down	81.5758	59.9545	6.08488	6.58967	gencode	613	chr16:55366266-55366879(+)	ceRNA			hsa-miR-30c-2-3p,hsa-miR-30c-1-3p	PCBP1	NM_006196	ASPWP0004151	coding_gene_probe	0.23508	1.89029	up	14394.3	1868.94	12.8638	11.9452	chr2:70314584-70316334(+)
ENST00000573934	ASPWP0115436	RP11-26L20.4	0.268789	1.41891	down	81.5758	59.9545	6.08488	6.58967	gencode	613	chr16:55366266-55366879(+)	ceRNA			hsa-miR-30c-2-3p,hsa-miR-30c-1-3p,hsa-miR-486-3p,hsa-miR-1205,hsa-miR-4691-3p	SMAD2	NM_001003652	ASPWP0010377	coding_transcript_probe	0.239147	1.86339	up	195.152	47.2121	6.9434	6.04547	chr18:45359465-45457517(-)
ENST00000573934	ASPWP0115436	RP11-26L20.4	0.268789	1.41891	down	81.5758	59.9545	6.08488	6.58967	gencode	613	chr16:55366266-55366879(+)	ceRNA			hsa-miR-30c-2-3p,hsa-miR-185-5p,hsa-miR-30c-1-3p,hsa-miR-940,hsa-miR-1207-5p,hsa-miR-4271,hsa-miR-4644,hsa-miR-4725-3p,hsa-miR-4731-5p,hsa-miR-4747-5p,hsa-miR-4763-3p,hsa-miR-5196-5p	EPB41L5	NM_020909	ASPWP0010625	coding_transcript_probe	0.292321	1.61139	down	119.091	83.2727	6.51455	7.20286	chr2:120770603-120936697(+)
ENST00000573934	ASPWP0115436	RP11-26L20.4	0.268789	1.41891	down	81.5758	59.9545	6.08488	6.58967	gencode	613	chr16:55366266-55366879(+)	ceRNA			hsa-miR-30c-2-3p,hsa-miR-30c-1-3p,hsa-miR-625-5p,hsa-miR-940,hsa-miR-1343,hsa-miR-4700-5p,hsa-miR-4722-5p	GSK3B	NM_001146156	ASPWP0010816	coding_transcript_probe	0.390168	2.09464	up	343.364	62.803	7.45228	6.38558	chr3:119540801-119813264(-)
ENST00000573934	ASPWP0115436	RP11-26L20.4	0.268789	1.41891	down	81.5758	59.9545	6.08488	6.58967	gencode	613	chr16:55366266-55366879(+)	ceRNA			hsa-miR-30c-2-3p,hsa-miR-185-5p,hsa-miR-30c-1-3p,hsa-miR-765,hsa-miR-4306,hsa-miR-4644	HDAC3	NM_003883	ASPWP0011008	coding_transcript_probe	0.542611	1.31117	down	3207.27	1268.64	11.148	11.5389	chr5:141000442-141016423(-)
TCONS_00029585	ASPWP0095759	XLOC_014219	0.27957	1.96951	down	1525.73	739.394	9.9069	10.8847	LincRNAs identified by Cabili et al	3495	chr22:35846033-35851349(+)	enhancer	upstream	25538		MCM5	NM_006739	ASPWP0011867	coding_transcript_probe	0.269058	2.75512	down	71.197	102.318	5.96046	7.42257	chr22:35796115-35820495(+)
ENST00000441212	ASPWP0004025	AC078883.4	0.284668	3.88935	down	1289.38	1109.88	9.4135	11.373	gencode	558	chr2:173292501-173293331(-)	Neighboring	overlapping	0		ITGA6	NM_000210	ASPWP0009023	coding_transcript_probe	0.348245	1.41582	up	63.9697	26.8788	5.55362	5.05198	chr2:173292313-173371181(+)
ENST00000319748	ASPWP0021874	OR5AZ1P	0.284768	4.31795	down	1241.48	1110.11	9.20674	11.3171	gencode	852	chr11:57684770-57685702(-)	enhancer	downstream	98118		CTNND1	NM_001085458	ASPWP0008801	coding_transcript_probe	0.174197	2.6902	down	185.909	176.455	7.07374	8.50145	chr11:57529233-57586652(+)
ENST00000319748	ASPWP0021874	OR5AZ1P	0.284768	4.31795	down	1241.48	1110.11	9.20674	11.3171	gencode	852	chr11:57684770-57685702(-)	enhancer	downstream	98118		CTNND1	NM_001085458	ASPWP0007120	coding_gene_probe	0.601469	1.48306	up	167.485	54.4242	6.65001	6.08143	chr11:57529233-57586652(+)
ENST00000548595	ASPWP0002105	RP11-603J24.17	0.288934	2.24472	down	87.0303	93.1818	6.22741	7.39395	gencode	434	chr12:56498397-56507689(-)	Neighboring	downstream	1106		ERBB3	NM_001982	ASPWP0001380	coding_gene_probe	0.932193	1.01947	down	74.4848	38.1364	5.73029	5.7581	chr12:56473808-56497291(+)
ENST00000527314	ASPWP0001931	RP11-619A14.2	0.294195	2.05944	down	31.3182	44.8485	4.89393	5.93618	gencode	613	chr11:75901768-75906115(+)	Neighboring	overlapping	0		WNT11	NM_004626	ASPWP0006951	coding_gene_probe	0.967106	1.01382	up	105.439	42.8485	6.02052	6.00072	chr11:75897369-75917574(-)
NR_036677	ASPWP0007808	MT1JP	0.314357	1.27655	up	64.9697	28.9697	5.58034	5.22809	RefSeq	408	chr16:56669650-56670998(+)	Neighboring	upstream	1752		MT1M	ENST00000379818	ASPWP0010233	coding_transcript_probe	0.0119056	1.3014	up	49.6818	24.7576	5.29463	4.91457	chr16:56666144-56667898(+)
NR_036677	ASPWP0007808	MT1JP	0.314357	1.27655	up	64.9697	28.9697	5.58034	5.22809	RefSeq	408	chr16:56669650-56670998(+)	Neighboring	upstream	1752		MT1M	ENST00000379818	ASPWP0000330	coding_gene_probe	0.497658	1.13023	up	300.985	94.4697	7.57163	7.39502	chr16:56666144-56667898(+)
ENST00000556578	ASPWP0002642	RP4-647C14.3	0.319652	1.50176	down	111.318	77.4545	6.32382	6.91047	gencode	777	chr14:73738889-73740789(-)	Neighboring	upstream	1128		NUMB	NM_001005743	ASPWP0002643	coding_gene_probe	0.428662	1.54702	up	93.8636	31.9545	5.92479	5.2953	chr14:73741917-73925286(-)
ENST00000424409	ASPWP0004878	UBE2D3P2	0.331574	2.27452	down	74.3182	87.6667	6.02575	7.21132	gencode	445	chr3:37176148-37176593(+)	Neighboring	overlapping	0		LRRFIP2	NM_006309	ASPWP0010792	coding_transcript_probe	0.449214	1.71135	up	193.515	49.697	6.83061	6.05548	chr3:37094116-37217851(-)
ENST00000453800	ASPWP0098109	PPIAP27	0.334773	3.7712	down	56.3788	111.106	5.61686	7.53188	gencode	265	chr13:21530317-21530582(-)	enhancer	upstream	16593		LATS2	NM_014572	ASPWP0010020	coding_transcript_probe	0.12734	1.97343	up	1671.35	220.439	9.83945	8.85874	chr13:21547175-21635722(-)
ENST00000517783	ASPWP0177432	RP11-267M23.7	0.3358	1.61332	up	320.303	77.1667	7.61494	6.92491	gencode	191	chr8:95606638-95606829(+)	enhancer	downstream	46534		ESRP1	NM_017697	ASPWP0006204	coding_gene_probe	0.720368	1.0778	down	97.2273	49.2273	6.09818	6.20627	chr8:95653363-95719694(+)
ENST00000456160	ASPWP0136548	AC009974.11	0.365448	1.13859	down	32665.3	18439	14.6299	14.8171	gencode	467	chr2:219706321-219706788(+)	enhancer	downstream	17757		WNT6	NM_006522	ASPWP0004285	coding_gene_probe	0.0795044	3.39924	down	8408.88	14182.5	12.5817	14.3469	chr2:219724545-219738954(+)
ENST00000454001	ASPWP0099301	RPSAP54	0.37144	1.40737	up	2514.12	460.318	10.479	9.98604	gencode	886	chr13:21535448-21536334(+)	enhancer	downstream	10841		LATS2	NM_014572	ASPWP0010020	coding_transcript_probe	0.12734	1.97343	up	1671.35	220.439	9.83945	8.85874	chr13:21547175-21635722(-)
ENST00000557223	ASPWP0002775	RP11-982M15.2	0.37326	1.27677	down	48.7424	38.303	5.42471	5.77721	gencode	663	chr14:105235685-105236608(+)	Neighboring	overlapping	0		AKT1	NM_005163	ASPWP0002682	coding_gene_probe	0.191863	5.63269	down	117.621	264.515	6.67539	9.16921	chr14:105235686-105259938(-)
uc001iot.1	ASPWP0006445	BC078172	0.387737	3.65513	down	344.879	409.212	7.99366	9.86359	UCSC_knowngene	917	chr10:17257194-17271983(-)	Neighboring	overlapping	0		VIM	NM_003380	ASPWP0006702	coding_gene_probe	0.00547028	2.42565	up	331.727	49.1212	7.50657	6.2282	chr10:17270257-17279592(+)
uc001iot.1	ASPWP0006445	BC078172	0.387737	3.65513	down	344.879	409.212	7.99366	9.86359	UCSC_knowngene	917	chr10:17257194-17271983(-)	Neighboring	overlapping	0		VIM	NM_003380	ASPWP0008726	coding_transcript_probe	0.0110033	4.43009	up	23362.1	1469	13.8853	11.738	chr10:17270257-17279592(+)
ENST00000537370	ASPWP0002025	RP11-264F23.4	0.394451	2.51864	down	87.0758	101.848	6.1972	7.52984	gencode	495	chr12:4361900-4384231(-)	Neighboring	overlapping	0		CCND2	NM_001759	ASPWP0002227	coding_gene_probe	0.119022	2.01687	up	93.2727	25.303	5.93843	4.92632	chr12:4382901-4414522(+)
uc002znb.3	ASPWP0004558	DQ570096	0.417465	1.56356	up	349.939	70.8788	7.49259	6.84775	UCSC_knowngene	2415	chr22:18215565-18217980(+)	Neighboring	overlapping	0		BID	NM_001196	ASPWP0000934	coding_gene_probe	0.21285	1.50279	up	89.8788	32.197	5.98771	5.40006	chr22:18216905-18257261(-)
ENST00000447425	ASPWP0167556	AC073072.7	0.432866	1.77745	up	4411.26	694.621	11.2106	10.3808	gencode	348	chr7:22813264-22813612(-)	enhancer	downstream	41643		IL6	NM_000600	ASPWP0008871	coding_transcript_probe	0.084755	2.24496	down	616.561	285.924	8.14519	9.31189	chr7:22766765-22771621(+)
ENST00000434988	ASPWP0188745	RP11-62L18.3	0.472642	1.2647	down	70.1212	38.5758	5.481	5.81979	gencode	310	chr10:123374938-123375353(-)	enhancer	downstream	16966		FGFR2	NM_000141	ASPWP0006674	coding_gene_probe	0.106869	1.25692	down	56.0909	36.7121	5.3569	5.6868	chr10:123237843-123357972(-)
ENST00000434988	ASPWP0188745	RP11-62L18.3	0.472642	1.2647	down	70.1212	38.5758	5.481	5.81979	gencode	310	chr10:123374938-123375353(-)	enhancer	downstream	16966		FGFR2	NM_000141	ASPWP0011983	coding_transcript_probe	0.379271	1.4806	up	204.045	46.1667	6.72619	6.16	chr10:123237843-123357972(-)
TCONS_00016514	ASPWP0112735	XLOC_007896	0.526434	1.84882	down	405.182	235.197	7.5114	8.398	LincRNAs identified by Cabili et al	703	chr9:139506545-139507780(-)	enhancer	downstream	66307		NOTCH1	NM_017617	ASPWP0011346	coding_transcript_probe	0.46081	1.92384	up	8028.26	1189.45	11.9655	11.0216	chr9:139388895-139440238(-)
TCONS_00017181	ASPWP0003214	XLOC_007993	0.528567	1.25266	up	103.47	38.6667	6.09358	5.76859	LincRNAs identified by Cabili et al	1347	chrX:56316469-56325981(+)	Neighboring	upstream	2147		KLF8	NM_007250	ASPWP0012269	coding_transcript_probe	0.498577	1.17645	down	79.9394	45.7121	5.80581	6.04024	chrX:56258821-56314322(+)
TCONS_00017181	ASPWP0003214	XLOC_007993	0.528567	1.25266	up	103.47	38.6667	6.09358	5.76859	LincRNAs identified by Cabili et al	1347	chrX:56316469-56325981(+)	enhancer	upstream	2147		KLF8	NM_007250	ASPWP0012269	coding_transcript_probe	0.498577	1.17645	down	79.9394	45.7121	5.80581	6.04024	chrX:56258821-56314322(+)
NR_045587	ASPWP0008702	SRA1	0.549223	1.6531	down	5155.02	3270.74	11.7893	12.5144	RefSeq	1473	chr5:139929651-139937041(-)	ceRNA			hsa-miR-19a-3p,hsa-miR-19b-3p,hsa-miR-4434,hsa-miR-4524a-3p,hsa-miR-5008-5p	SMARCA2	NM_003070	ASPWP0012213	coding_transcript_probe	0.27625	3.44266	down	41.3182	87.5758	5.2748	7.05832	chr9:2015341-2193623(+)
NR_045587	ASPWP0008702	SRA1	0.549223	1.6531	down	5155.02	3270.74	11.7893	12.5144	RefSeq	1473	chr5:139929651-139937041(-)	ceRNA			hsa-miR-637,hsa-miR-1275,hsa-miR-4665-5p,hsa-miR-4723-5p,hsa-miR-5008-5p,hsa-miR-5698	WNT7A	NM_004625	ASPWP0010789	coding_transcript_probe	0.90855	1.08952	down	111.515	54.3182	6.02657	6.15026	chr3:13860081-13921618(-)
ENST00000434984	ASPWP0006448	RPL23AP83	0.58372	1.10594	up	1431.36	315.152	9.64627	9.50099	gencode	474	chrX:56269368-56269842(-)	Neighboring	overlapping	0		KLF8	NM_007250	ASPWP0012269	coding_transcript_probe	0.498577	1.17645	down	79.9394	45.7121	5.80581	6.04024	chrX:56258821-56314322(+)
ENST00000469070	ASPWP0004943	RP11-18H7.1	0.606409	1.0957	up	46.7273	26.8182	5.20373	5.07187	gencode	982	chr3:119814116-119818033(+)	Neighboring	upstream	852		GSK3B	NM_001146156	ASPWP0010816	coding_transcript_probe	0.390168	2.09464	up	343.364	62.803	7.45228	6.38558	chr3:119540801-119813264(-)
ENST00000469070	ASPWP0004943	RP11-18H7.1	0.606409	1.0957	up	46.7273	26.8182	5.20373	5.07187	gencode	982	chr3:119814116-119818033(+)	Neighboring	upstream	852		GSK3B	NM_001146156	ASPWP0004775	coding_gene_probe	0.522913	1.33923	down	1546.67	546.379	9.75005	10.1715	chr3:119540801-119813264(-)
ENST00000440581	ASPWP0161507	RP11-288G3.4	0.606848	1.52013	up	302.97	82.6212	7.43857	6.83438	gencode	1241	chr6:7516832-7518073(-)	enhancer	upstream	23796		DSP	NM_004415	ASPWP0011105	coding_transcript_probe	0.291785	3.95437	down	1661.64	1731.17	9.79254	11.776	chr6:7541869-7586946(+)
ENST00000440581	ASPWP0161507	RP11-288G3.4	0.606848	1.52013	up	302.97	82.6212	7.43857	6.83438	gencode	1241	chr6:7516832-7518073(-)	enhancer	upstream	23796		DSP	NM_004415	ASPWP0001151	coding_gene_probe	0.864155	1.04386	up	54.197	30.2121	5.28824	5.22631	chr6:7541869-7586946(+)
ENST00000561592	ASPWP0005516	RP3-512B11.3	0.624626	1.4203	down	776.258	263.576	8.50051	9.0067	gencode	888	chr6:7540683-7541571(-)	Neighboring	upstream	298		DSP	NM_004415	ASPWP0011105	coding_transcript_probe	0.291785	3.95437	down	1661.64	1731.17	9.79254	11.776	chr6:7541869-7586946(+)
ENST00000561592	ASPWP0005516	RP3-512B11.3	0.624626	1.4203	down	776.258	263.576	8.50051	9.0067	gencode	888	chr6:7540683-7541571(-)	Neighboring	upstream	298		DSP	NM_004415	ASPWP0001151	coding_gene_probe	0.864155	1.04386	up	54.197	30.2121	5.28824	5.22631	chr6:7541869-7586946(+)
ENST00000455804	ASPWP0153413	RP11-343L14.2	0.67071	1.22528	up	155.924	69.3636	7.0133	6.72019	gencode	1523	chr1:115078615-115080461(+)	enhancer	upstream	24834		TRIM33	NM_015906	ASPWP0002385	coding_gene_probe	0.39073	1.21496	down	1546.68	480.667	9.96988	10.2508	chr1:114935398-115053781(-)
ENST00000566949	ASPWP0002461	RP5-1042I8.7	0.734	1.22445	down	149.758	79.5758	6.55881	6.85095	gencode	1359	chr1:120451877-120453236(-)	Neighboring	upstream	939		NOTCH2	NM_024408	ASPWP0010027	coding_transcript_probe	0.808381	1.0839	up	189	69.5455	6.9298	6.81357	chr1:120454175-120612317(-)
ENST00000436882	ASPWP0002913	HMGN2P5	0.849286	1.04528	down	2246.36	658.53	10.5822	10.6461	gencode	273	chr15:30022916-30023189(+)	Neighboring	overlapping	0		TJP1	NM_003257	ASPWP0002786	coding_gene_probe	0.262546	2.05243	up	557.773	99.9394	8.35164	7.31431	chr15:29992356-30114706(-)
ENST00000436882	ASPWP0002913	HMGN2P5	0.849286	1.04528	down	2246.36	658.53	10.5822	10.6461	gencode	273	chr15:30022916-30023189(+)	Neighboring	overlapping	0		TJP1	NM_003257	ASPWP0009484	coding_transcript_probe	0.941984	1.04519	down	158.591	65	6.5196	6.58337	chr15:29992356-30114706(-)
TCONS_00016234	ASPWP0113862	XLOC_007615	0.863914	1.15972	down	108.273	67.0758	6.56638	6.78015	LincRNAs identified by Cabili et al	1452	chr9:139543123-139548891(+)	enhancer	upstream	102885		NOTCH1	NM_017617	ASPWP0011346	coding_transcript_probe	0.46081	1.92384	up	8028.26	1189.45	11.9655	11.0216	chr9:139388895-139440238(-)
ENST00000442780	ASPWP0139460	RP11-560A15.4	0.94008	1.03099	down	157.591	63.7727	6.64413	6.68816	gencode	377	chr20:55680796-55682184(+)	enhancer	downstream	61624		BMP7	NM_001719	ASPWP0004366	coding_gene_probe	0.228459	4.66216	down	56.8333	130.076	5.67832	7.89932	chr20:55743808-55841707(-)
ENST00000442780	ASPWP0139460	RP11-560A15.4	0.94008	1.03099	down	157.591	63.7727	6.64413	6.68816	gencode	377	chr20:55680796-55682184(+)	enhancer	downstream	61624		BMP7	NM_001719	ASPWP0010680	coding_transcript_probe	0.707345	1.1667	down	564.576	151.621	8.07855	8.30098	chr20:55743808-55841707(-)
uc004cic.3	ASPWP0180401	AF161442	0.987686	1.01116	down	485.045	223.485	8.30763	8.32364	UCSC_knowngene	557	chr9:139543061-139554873(-)	enhancer	downstream	102823		NOTCH1	NM_017617	ASPWP0011346	coding_transcript_probe	0.46081	1.92384	up	8028.26	1189.45	11.9655	11.0216	chr9:139388895-139440238(-)
